# Supplementary material for: Lung Inflammatory Phenotype in Mice Deficient in Fibulin-2 and ADAMTS-12
Source: Int J Mol Sci. 2024 Feb 7;25(4):2024. doi: 10.3390/ijms25042024 (PMC10888546; doi:10.3390/ijms25042024)
Supplement: Supplementary file 1 [file ijms-25-02024-s001.zip]

Archive with 1 entries (1 files):
- ijms-2826931-supplementary.pdf
